# Supplementary material for: Do Gender-Related Stereotypes Affect Spatial Performance? Exploring When, How and to Whom Using a Chronometric Two-Choice Mental Rotation Task
Source: Front Psychol. 2018 Jul 24;9:1261. doi: 10.3389/fpsyg.2018.01261 (PMC6066687; doi:10.3389/fpsyg.2018.01261)
Supplement: Supplementary file 7 [file Data_Sheet_1.xlsx]

## Sheet: Supplementary Data Sheet S1
Supplementary Data Sheet S1
This file contains individual data for each and every variable included in the statistical analyses of the manuscript. "N" stands for neutral condition, "W" for "optimized for women condition" and "M" for ·"optimized for men condition"
Session	age	Sex/ gender	S/G code	High School	Studies' center	Stud-Code	Major	Major code	GROUP code	Correct_R_N	%_C_N	Latency_N	Confidence_N		Correct_R_M	%_C_M	Latency_M	Confidence_M		Correct_R_W	%_C_W	Latency_W	Confidence_W		IAT_d	IAT-influence		DIFFICULTY	Correct_M-50	Correct_M_100	Correct_M_150		Science suitability question
1	18	Male	1	Bachillerato Científico Tecnológico	Escuela Superior de Tecnología y Ciencias Experime	1	Informática	1	1	45	93.75	3915.31	70		47	97.92	3100.17	70		42	87.5	4398.67	60		0.73677	0.74			16	15	16		0
1	18	Male	1	Bachillerato Científico Tecnológico	Escuela Superior de Tecnología y Ciencias Experime	1	Ing. Informatica	1	1	31	64.58	4626.06	60		47	97.92	3716.92	90		42	87.5	4403.65	90		0.537306	0.54			16	15	16		0
1	20	Male	1	Formación Profesional- con conocimientos de cienci	Escuela Superior de Tecnología y Ciencias Experime	1	Informática	1	1	45	93.75	4148.52	90		44	91.67	2370.35	80		42	87.5	3197.92	70		0.537037	0.54			14	16	14		-1
1	21	Male	1	Formación Profesional- con conocimientos de cienci	Escuela Superior de Tecnología y Ciencias Experime	1	ingenieria informatic	1	1	38	79.17	4493.79	60		45	93.75	2920.08	60		43	89.6	3636.9	50		0.629782	0.63			15	16	14		1
1	18	Male	1	Bachillerato Científico Biológico	Escuela Superior de Tecnología y Ciencias Experime	1	Ing. Informática	1	1	37	77.08	3046.65	70		42	87.5	2697.29	80		39	81.3	3139.21	70		0.161903	0.16			15	14	13		0
2	18	Male	1	Bachillerato Científico Tecnológico	Escuela Superior de Tecnología y Ciencias Experime	1	Ingeniería informátic	1	1	30	62.5	4626	80		42	87.5	2777.23	90		44	91.7	2863.21	80		0.878578	0.88			14	15	13		-1
2	18	Male	1	Bachillerato Científico Tecnológico	Escuela Superior de Tecnología y Ciencias Experime	1	ingeniería mecánica	2	1	41	85.42	4189.9	80		40	83.33	3191.5	80		42	87.5	3903.23	80		0.82597	0.83			15	13	12		0
2	18	Male	1	Bachillerato Científico Tecnológico	Escuela Superior de Tecnología y Ciencias Experime	1	ingeneria mecanica	2	1	39	81.25	3671.6	50		42	87.5	2963.92	50		45	93.8	3627.13	50		0.349213	0.35			15	13	14		1
2	18	Male	1	Bachillerato Científico Tecnológico	Escuela Superior de Tecnología y Ciencias Experime	1	Ingeniería Mecánica	2	1	38	79.17	3696.65	70		44	91.67	2819.04	90		42	87.5	2731	70		0.498569	0.5			16	14	14		1
3	18	Male	1	Bachillerato Científico Tecnológico	Escuela Superior de Tecnología y Ciencias Experime	1	Ingeniería química	2	1	38	79.17	3931.06	90		40	83.33	3091.81	60		41	85.4	3310.33	60		0.516843	0.52			13	15	12		0
3	18	Male	1	Bachillerato Científico Tecnológico	Escuela Superior de Tecnología y Ciencias Experime	1	Ing Informática	1	1	44	91.67	2324.13	80		47	97.92	2113.04	90		46	95.8	2346.04	80		0.636739	0.64			16	16	15		0
3	18	Male	1	Bachillerato Científico Tecnológico	Escuela Superior de Tecnología y Ciencias Experime	1	ing mecanica	2	1	46	95.83	3552	60		44	91.67	3069.56	50		45	93.8	2468.9	60		0.705592	0.71			15	14	15		0
3	19	Male	1	Bachillerato Científico Tecnológico	Escuela Superior de Tecnología y Ciencias Experime	1	Ing Diseño Industrial	2	1	36	75	3656.42	60		42	87.5	3032.29	70		46	95.8	2966.25	70		0.676698	0.68			16	16	15		0
3	18	Male	1	Bachillerato Científico Tecnológico	Escuela Superior de Tecnología y Ciencias Experime	1	IDIDP	2	1	41	85.42	2457.96	90		44	91.67	1992.69	90		45	93.8	1825.17	80		0.360136	0.36			16	15	13		0
3	18	Male	1	Bachillerato Científico Tecnológico	Escuela Superior de Tecnología y Ciencias Experime	1	Ing. Mecánica	2	1	37	77.08	4204.81	50		42	87.5	2899.94	60		45	93.8	3651.42	50		0.720779	0.72			15	13	14		0
4	20	Male	1	Bachillerato Científico Tecnológico	Escuela Superior de Tecnología y Ciencias Experime	1	Ingenieria Quimica	2	1	30	62.5	4850.33	40		41	85.42	3702.69	50		37	77.1	3920.73	40		0.405229	0.41			13	16	12		-1
4	21	Male	1	Bachillerato Científico Biológico	Escuela Superior de Tecnología y Ciencias Experime	1	diseño industrial	2	1	43	89.58	3114.94	80		48	100	2137.58	70		47	97.9	2792.58	80		0.560572	0.56			16	16	16		0
5	21	Male	1	Bachillerato CientÌ_fico TecnolÌ_gico	Escuela Superior de Tecnología y Ciencias Experime	1	IngenierÌ_a informÌÁtic	2	1	47	97.92	2435.6	80		47	97.92	3377.79	80		44	91.7	2786.27	80		0.000425332	0			16	16	16		1
5	19	Male	1	Bachillerato CientÃ­fico TecnolÃ³gico	Escuela Superior de TecnologÃ­a y Ciencias Experimentales	1	Ingenieria elÃ©ctrica	2	1	47	97.92	1759.42	80		44	91.67	3020.06	60		44	91.7	2965.63	80		0.831308	0.83			13	14	14		2
5	18	Male	1	Bachillerato CientÃ­fico TecnolÃ³gico	Escuela Superior de TecnologÃ­a y Ciencias Experimentales	1	Ingenieria MecÃ¡nica	2	1	46	95.83	2316.5	70		40	83.33	3317.15	40		44	91.7	3373.92	60		1.11458	1.11			14	12	11		1
5	18	Male	1	Bachillerato CientÃ­fico TecnolÃ³gico	Escuela Superior de TecnologÃ­a y Ciencias Experimentales	1	IngenierÃ­a Industrial	2	1	48	100	2030.79	90		46	95.83	3119.5	90		46	95.8	2479.33	90		1.2791	1.28			15	15	14		0
5	19	Male	1	Bachillerato CientÃ­fico TecnolÃ³gico	Escuela Superior de TecnologÃ­a y Ciencias Experimentales	1	IngenierÃ­a industrial	2	1	44	91.67	3665.73	60		30	62.5	3294.98	60		28	58.3	3663.9	40		0.331774	0.33			6	11	12		0
5	20	Male	1	Bachillerato CientÃ­fico TecnolÃ³gico	Escuela Superior de TecnologÃ­a y Ciencias Experimentales	1	IngenierÃ­a informÃ¡tic	1	1	44	91.67	2948.29	80		41	85.42	2742.31	70		43	89.6	3180.33	70		0.915428	0.92			14	13	13		0
5	19	Male	1	Bachillerato CientÃ­fico TecnolÃ³gico	Escuela Superior de TecnologÃ­a y Ciencias Experimentales	1	Informatica	1	1	47	97.92	2698.15	80		39	81.25	3170.98	70		39	81.3	3570.29	70		1.00164	1			13	12	12		0
6	19	Male	1	Bachillerato CientÃ­fico TecnolÃ³gico	Escuela Superior de TecnologÃ­a y Ciencias Experimentales	1	ingenieria industrial	2	1	47	97.92	2823.94	90		43	89.58	4171.38	80		42	87.5	4032.92	80		0.376158	0.38			16	15	12		0
6	19	Male	1	Bachillerato CientÃ­fico TecnolÃ³gico	Escuela Superior de TecnologÃ­a y Ciencias Experimentales	1	IngenierÃ­a ElÃ©ctrica	2	1	43	89.58	3309.65	70		45	93.75	4900	70		39	81.3	4411.23	60		0.423501	0.42			14	16	15		0
6	19	Male	1	Bachillerato CientÃ­fico TecnolÃ³gico	Escuela Superior de TecnologÃ­a y Ciencias Experimentales	1	Ingenieria industrial	2	1	48	100	2651.46	90		48	100	3903.31	70		43	89.6	3134.92	70		0.916665	0.92			16	16	16		2
6	19	Male	1	Bachillerato CientÃ­fico TecnolÃ³gico	Escuela Superior de TecnologÃ­a y Ciencias Experimentales	1	DiseÃ±o Industrial	2	1	42	87.5	3411.42	60		46	95.83	4571.21	90		41	85.4	3506.48	70		0.631332	0.63			16	15	15		0
6	18	Male	1	Bachillerato CientÃ­fico TecnolÃ³gico	Escuela Superior de TecnologÃ­a y Ciencias Experimentales	1	Videojuegos	1	1	45	93.75	2316.23	80		39	81.25	4563.85	90		37	77.1	2881.31	90		0.482685	0.48			13	14	12		1
1	19	Male	1	Bachillerato CientÃ­fico TecnolÃ³gico	Escuela Superior de TecnologÃ­a y Ciencias Experimentales	1	ingenieria mecÃ¡nica	2	1	41	85.42	3127.79	70		41	85.42	4747.98	70		38	79.2	3973.6	70		0.566488	0.57			14	13	14		0
1	19	Male	1	Bachillerato de Humanidades y Ciencias Sociales	Facultad de Humanidades	2	Periodismo	3	2	20	41.67	3840.85	60		22	45.83	4046.92	70		23	47.9	3957.35	30		-0.178259	-0.18			9	9	4		2
1	21	Male	1	Bachillerato de Humanidades y Ciencias Sociales	Facultad de Humanidades	2	magisterio	4	2	33	68.75	3363.06	80		46	95.83	3455.94	100		45	93.8	4146.38	70		0.361857	0.36			16	15	15		0
1	23	Male	1	Bachillerato de Humanidades y Ciencias Sociales	Facultad de Humanidades	2	Magisterio Primaria	4	2	43	89.58	3211.38	50		47	97.92	2828.77	80		40	83.3	4043.73	70		0.575365	0.58			16	16	15		0
1	22	Male	1	Bachillerato de Humanidades y Ciencias Sociales	Facultad de Humanidades	2	periodismo	3	2	21	43.75	3921.19	50		42	87.5	3248.1	70		36	75	4006.5	30		-0.0149329	-0.01			14	16	12		0
2	21	Male	1	Formacion Profesional- sin conocimientos de cienci	Facultad de Humanidades	2	Magisterio Infantil	3	2	32	66.67	3162.88	70		47	97.92	2363.38	90		44	91.7	2866.46	80		0.863261	0.86			16	16	15		0
2	18	Male	1	Bachillerato de Humanidades y Ciencias Sociales	Facultad de Humanidades	2	Com. Audiovisual	3	2	35	72.92	4308.17	60		44	91.67	2881.19	70		39	81.3	3782.83	50		0.0576519	0.06			16	15	13		0
2	18	Male	1	Bachillerato de Humanidades y Ciencias Sociales	Facultad de Humanidades	2	Perodismo	3	2	26	54.17	2434.42	40		46	95.83	2448.15	80		39	81.3	3153.42	60		0.713013	0.71			16	16	14		0
3	19	Male	1	Bachillerato de Humanidades y Ciencias Sociales	Facultad de Humanidades	2	História i Patrimoni	5	2	22	45.83	4638.67	70		23	47.92	3823.1	70		15	31.3	3895.38	70		0.77188	0.77			5	7	11		0
3	19	Male	1	Bachillerato de Humanidades y Ciencias Sociales	Facultad de Humanidades	2	Estudios Ingleses	5	2	42	87.5	4000.67	80		41	85.42	3074.6	70		42	87.5	2508.52	90		-0.142632	-0.14			15	14	12		0
3	18	Male	1	Bachillerato de Humanidades y Ciencias Sociales	Facultad de Humanidades	2	Traducció i Interpret.	5	2	28	58.33	4170.23	40		26	54.17	3682.54	40		27	56.3	4404.5	50		-0.00583407	-0.01			7	9	10		0
3	18	Male	1	Bachillerato de Humanidades y Ciencias Sociales	Facultad de Humanidades	2	Traducción e Interpr	5	2	35	72.92	4069.71	60		32	66.67	3234.33	50		35	72.9	3141.92	70		0.487334	0.49			10	10	12		0
3	19	Male	1	Bachillerato de Humanidades y Ciencias Sociales	Facultad de Humanidades	2	Estudios Ingleses	5	2	39	81.25	3438.65	70		38	79.17	2661.04	80		37	77.1	2910.31	80		1.291	1.29			14	12	12		2
4	18	Male	1	Bachillerato de Humanidades y Ciencias Sociales	Facultad de Humanidades	2	Periodismo	3	2	35	72.92	4365.54	60		42	87.5	3051.83	50		38	79.2	4429.19	70		-0.581351	-0.58			14	16	12		1
4	19	Male	1	Bachillerato de Humanidades y Ciencias Sociales	Facultad de Humanidades	2	Educación primaria	4	2	16	33.33	3775.65	60		25	52.08	2963.73	40		26	54.2	3159.38	70		-0.13283	-0.13			7	9	9		0
4	19	Male	1	Bachillerato de Humanidades y Ciencias Sociales	Facultad de Humanidades	2	Magisterio Primaria	4	2	26	54.17	3234.79	60		23	47.92	3777.25	50		21	43.8	4499.19	50		-0.233612	-0.23			11	4	8		0
5	19	Male	1	Bachillerato de Humanidades y Ciencias Sociales	Facultad de Humanidades	2	2Âº TraducciÃ³n	5	2	48	100	2658.69	70		46	95.83	3559.81	90		41	85.4	3629.19	40		0.388349	0.39			15	11	16		0
5	20	Male	1	Bachillerato de Humanidades y Ciencias Sociales	Facultad de Humanidades	2	Estudios Ingleses	5	2	29	60.42	5057.94	50		23	47.92	3346.96	60		29	60.4	4297.52	50		0.705984	0.71			9	6	6		1
5	21	Male	1	Bachillerato de Humanidades y Ciencias Sociales	Facultad de ciencias humanas y sociales	2	Estudios Ingleses	5	2	37	77.08	2989.85	60		33	68.75	4205.17	70		40	83.3	3967.92	20		0.530979	0.53			10	7	8		0
5	20	Male	1	Bachillerato de Humanidades y Ciencias Sociales	Facultad de Humanidades	2	Magisterio Primaria	4	2	38	79.17	3348.69	40		30	62.5	4225.46	70		35	72.9	4207.63	20		-0.520905	-0.52			7	12	13		0
6	20	Male	1	Bachillerato de Humanidades y Ciencias Sociales	Facultad de Humanidades	2	Estudios Ingleses	5	2	42	87.5	2601.27	80		36	75	3758.85	80		36	75	3026.79	70		0.322749	0.32			15	10	11		0
6	19	Male	1	Bachillerato de Humanidades y Ciencias Sociales	Facultad de Humanidades	2	Magisterio primaria	3	2	47	97.92	2207.25	80		47	97.92	3697.29	90		46	95.8	3069.48	80		-0.193821	-0.19			16	16	15		0
6	19	Male	1	Bachillerato de Humanidades y Ciencias Sociales	Facultad de Humanidades	2	Magisterio	3	2	45	93.75	2466.94	80		45	93.75	3665.19	90		42	87.5	3150.73	70		0.506649	0.51			10	7	6		1
1	18	Female	2	Bachillerato Científico Tecnológico	Escuela Superior de Tecnología y Ciencias Experime	1	Ing. Diseño Industrial	2	3	42	87.5	3648.56	60		47	97.92	2809.29	70		44	91.7	3714.33	80		0.643133	-0.64			16	15	16		0
1	18	Female	2	Bachillerato de Arte	Escuela Superior de Tecnología y Ciencias Experime	1	Ingenieria de Diseño	2	3	44	91.67	3237.56	90		47	97.92	2605.73	80		44	91.7	3619.56	80		0.848746	-0.85			15	16	16		0
1	18	Female	2	Bachillerato Científico Tecnológico	Escuela Superior de Tecnología y Ciencias Experime	1	1º	1	3	26	54.17	4800.25	70		32	66.67	4568.25	60		32	66.7	4988.17	60		0.64141	-0.64			12	11	9		0
2	22	Female	2	Bachillerato Científico Tecnológico	Escuela Superior de Tecnología y Ciencias Experime	1	Ing. diseño industrial	2	3	44	91.67	2990.94	70		43	89.58	3041.75	80		45	93.8	3067.5	70		-0.5172	0.52			14	15	14		0
2	18	Female	2	Bachillerato Científico Tecnológico	Escuela Superior de Tecnología y Ciencias Experime	1	1º ing. industrial	2	3	45	93.75	2769.63	70		44	91.67	2349.29	80		46	95.8	2182.54	90		-0.569137	0.57			14	16	14		0
2	18	Female	2	Bachillerato Científico Tecnológico	Escuela Superior de Tecnología y Ciencias Experime	1	Ingeniería Industrial	2	3	40	83.33	4990.06	50		35	72.92	3932.48	50		43	89.6	4133.75	60		-0.251409	0.25			15	8	12		0
2	18	Female	2	Bachillerato Científico Tecnológico	Escuela Superior de Tecnología y Ciencias Experime	1	Ing Industrial	2	3	39	81.25	3965.83	70		39	81.25	2974.75	70		43	89.6	2564.19	70		-0.216062	0.22			13	14	12		1
3	18	Female	2	Bachillerato Científico Tecnológico	Escuela Superior de Tecnología y Ciencias Experime	1	Diseño industrial	2	3	44	91.67	3467.79	80		44	91.67	2803.52	70		46	95.8	3135.85	70		-0.582563	0.58			15	14	15		0
3	18	Female	2	Bachillerato Científico Tecnológico	Escuela Superior de Tecnología y Ciencias Experime	1	1	1	3	34	70.83	4546.25	70		40	83.33	2901.85	60		46	95.8	3097.83	70		0.135727	-0.14			13	14	13		0
3	19	Female	2	Bachillerato Científico Tecnológico	Escuela Superior de Tecnología y Ciencias Experime	1	Ing.diseño industrial	2	3	39	81.25	4078.88	40		37	77.08	2910.67	40		38	79.2	3785.69	50		0.0584864	-0.06			14	11	12		0
3	18	Female	2	Bachillerato Científico Tecnológico	Escuela Superior de Tecnología y Ciencias Experime	1	Ing. Industrial	2	3	44	91.67	3163.6	70		42	87.5	3116.69	70		41	85.4	3381.1	60		-0.237831	0.24			13	16	13		0
3	19	Female	2	Bachillerato Científico Tecnológico	Escuela Superior de Tecnología y Ciencias Experime	1	Ing tec. industriales	2	3	35	72.92	3029.46	60		42	87.5	2817.94	70		45	93.8	2449	70		0.513536	-0.51			15	15	12		0
4	20	Female	2	Bachillerato Científico Tecnológico	Escuela Superior de Tecnología y Ciencias Experime	1	Ing. diseño industrial	2	3	46	95.83	2442.38	90		47	97.92	2549.9	80		47	97.9	2591.25	80		-0.00552619	0.01			16	16	15		0
4	19	Female	2	Bachillerato Científico Tecnológico	Escuela Superior de Tecnología y Ciencias Experime	1	ingeniería química	2	3	32	66.67	4613.71	60		38	79.17	4566	60		37	77.1	5004.9	60		-0.347948	0.35			11	12	15		0
4	19	Female	2	Bachillerato Científico Tecnológico	Escuela Superior de Tecnología y Ciencias Experime	1	Ing. de diseño indust.	2	3	39	81.25	3632.13	60		43	89.58	3213.08	70		46	95.8	3206.56	50		-0.760314	0.76			14	15	14		1
4	20	Female	2	Bachillerato Científico Tecnológico	Escuela Superior de Tecnología y Ciencias Experime	1	Ingeniería Infomátic	1	3	43	89.58	2401.38	80		44	91.67	2086.1	80		45	93.8	2582.06	80		0.251263	-0.25			14	15	15		0
5	18	Female	2	Bachillerato CientÃ­fico BiolÃ³gico	Escuela Superior de TecnologÃ­a y Ciencias Experimentales	1	IngenierÃ­a QuÃ­mica	2	3	44	91.67	2504.6	70		41	85.42	2985.9	40		43	89.6	3529.94	80		-0.181015	0.18			14	14	13		0
5	20	Female	2	Bachillerato de Humanidades y Ciencias Sociales	Escuela Superior de TecnologÃ­a y Ciencias Experimentales	1	Matematica Computa	1	3	46	95.83	2621.33	70		38	79.17	3353.4	60		40	83.3	3218.15	70		0.439427	-0.44			15	13	10		0
5	19	Female	2	Bachillerato CientÃ­fico TecnolÃ³gico	Escuela Superior de TecnologÃ­a y Ciencias Experimentales	1	Ingenieria diseÃ±o ind	2	3	46	95.83	1994.13	70		42	87.5	2673.69	70		46	95.8	2352.63	70		-0.619392	0.62			15	13	14		0
5	19	Female	2	Bachillerato CientÃ­fico TecnolÃ³gico	Escuela Superior de TecnologÃ­a y Ciencias Experimentales	1	Ingenieria industrial	2	3	47	97.92	2318.54	70		38	79.17	3098.71	50		46	95.8	3239.15	70		-0.178744	0.18			15	9	12		-1
5	20	Female	2	Bachillerato CientÃ­fico TecnolÃ³gico	Escuela Superior de TecnologÃ­a y Ciencias Experimentales	1	Videojuegos	1	3	40	83.33	2175.5	70		40	83.33	3335.71	70		41	85.4	2804.73	80		-0.310817	0.31			14	15	11		-2
5	19	Female	2	Bachillerato CientÃ­fico TecnolÃ³gico	Escuela Superior de TecnologÃ­a y Ciencias Experimentales	1	Videojuegos	1	3	45	93.75	2032.88	70		42	87.5	2646.23	60		43	89.6	2528.27	70		0.706725	-0.71			16	11	15		0
6	19	Female	2	Bachillerato CientÃ­fico TecnolÃ³gico	Escuela Superior de TecnologÃ­a y Ciencias Experimentales	1	Ingenieria Industrial	2	3	45	93.75	3173.92	70		48	100	3742.63	70		46	95.8	2985.75	80		0.834119	-0.83			16	16	16		0
6	20	Female	2	Bachillerato CientÃ­fico TecnolÃ³gico	Escuela Superior de TecnologÃ­a y Ciencias Experimentales	1	DiseÃ±o industrial	2	3	39	81.25	3309.44	40		34	70.83	4640.71	50		36	75	3560.75	60		-0.214969	0.21			10	10	14		0
6	20	Female	2	Bachillerato CientÃ­fico TecnolÃ³gico	Escuela Superior de TecnologÃ­a y Ciencias Experimentales	1	tecnologias industrial	2	3	48	100	2378.79	80		48	100	3169.6	80		48	100	3372.79	90		-0.973775	0.97			16	16	16		0
6	20	Female	2	Bachillerato de Humanidades y Ciencias Sociales	Escuela Superior de TecnologÃ­a y Ciencias Experimentales	1	IngenierÃ­a InformÃ¡tic	1	3	44	91.67	2440.81	80		44	91.67	3868.94	80		44	91.7	2994.54	80		-0.722174	0.72			16	13	15		0
6	18	Female	2	Bachillerato CientÃ­fico BiolÃ³gico	Escuela Superior de TecnologÃ­a y Ciencias Experimentales	1	Videojuegos	1	3	37	77.08	3696.1	30		40	83.33	4583.02	20		37	77.1	3860.6	30		-0.488839	0.49			14	14	12		0
6	20	Female	2	Bachillerato CientÃ­fico TecnolÃ³gico	Escuela Superior de TecnologÃ­a y Ciencias Experimentales	1	Ingenieria industrial	2	3	44	91.67	2611.73	50		44	91.67	3592.25	60		45	93.8	2586.94	80		-0.288081	0.29			14	15	13		0
1	20	Female	2	Formación Profesional- con conocimientos de cienci	Facultad de Humanidades	2	Magisterio Infantil	4	4	36	75	3367.77	50		39	81.25	3322.92	40		33	68.8	3121.15	40		1.0177	-1.02			13	14	12		0
1	22	Female	2	Bachillerato de Humanidades y Ciencias Sociales	Facultad de Humanidades	2	Estudios Ingleses	5	4	28	58.33	3531.1	50		36	75	3056.69	50		36	75	4609.46	50		0.346238	-0.35			15	13	8		0
2	18	Female	2	Bachillerato de Humanidades y Ciencias Sociales	Facultad de Humanidades	2	Magisterio Primaria	4	4	31	64.58	3689.98	30		32	66.67	3094.02	30		35	72.9	2944.06	30		0.932389	-0.93			13	9	10		0
2	20	Female	2	Formación Profesional- sin conocimientos de cienci	Facultad de Humanidades	2	Magisterio Infantil	4	4	37	77.08	4090.33	70		37	77.08	3341.33	60		44	91.7	3198.48	80		0.584178	-0.58			15	10	12		-1
2	19	Female	2	Bachillerato de Humanidades y Ciencias Sociales	Facultad de Humanidades	2	magisterio infantil	4	4	11	22.92	5269.9	50		23	47.92	4118.92	40		33	68.8	4554.73	50		0.0567303	-0.06			12	6	7		0
2	19	Female	2	Bachillerato de Humanidades y Ciencias Sociales	Facultad de Humanidades	2	Magisterio Infantil	4	4	34	70.83	3638.13	80		33	68.75	3467.67	50		44	91.7	3376.65	50		1.34905	-1.35			12	13	8		5
3	19	Female	2	Bachillerato de Humanidades y Ciencias Sociales	Facultad de Humanidades	2	Grado Mag.Primaria	4	4	36	75	3037.38	60		36	75	2915.69	30		32	66.7	3420.21	40		0.732964	-0.73			13	11	12		0
3	18	Female	2	Bachillerato de Humanidades y Ciencias Sociales	Facultad de Humanidades	2	MAGI.INFANTIL	4	4	23	47.92	3088.69	50		24	50	3267.54	50		29	60.4	2936.96	50		1.15252	-1.15			7	7	10		0
3	18	Female	2	Bachillerato de Humanidades y Ciencias Sociales	Facultad de Humanidades	2	1º Magisterio Infantil	4	4	35	72.92	3064.27	60		37	77.08	2923.83	60		35	72.9	2943.88	60		0.661818	-0.66			12	14	11		0
3	18	Female	2	Bachillerato de Humanidades y Ciencias Sociales	Facultad de Humanidades	2	Periodismo	3	4	42	87.5	3843.35	70		42	87.5	2413.85	70		43	89.6	2173.63	80		0.348498	-0.35			15	13	12		2
3	18	Female	2	Bachillerato de Humanidades y Ciencias Sociales	Facultad de Humanidades	2	Grado en Maestro/a i	4	4	24	50	3985.5	40		23	47.92	3911.38	40		30	62.5	3436.27	40		0.14889	-0.15			10	8	7		4
4	19	Female	2	Bachillerato de Humanidades y Ciencias Sociales	Facultad de Humanidades	2	magisterio	4	4	41	85.42	3416.81	70		43	89.58	2615.27	80		46	95.8	2972.08	50		0.416251	-0.42			14	15	5		0
4	25	Female	2	Formación Profesional- sin conocimientos de cienci	Facultad de Humanidades	2	MAGISTERIO INFAN.	4	4	40	83.33	2919.83	70		37	77.08	2149.92	70		42	87.5	3090.73	60		0.391053	-0.39			15	12	10		0
4	18	Female	2	Bachillerato de Humanidades y Ciencias Sociales	Facultad de Humanidades	2	1 Magisterio Infantil	4	4	46	95.83	2726.92	70		47	97.92	2366.58	70		47	97.9	2593.29	70		-0.0633111	0.06			16	16	15		0
4	18	Female	2	Bachillerato de Humanidades y Ciencias Sociales	Facultad de Humanidades	2	Maestra ed. Infantil	4	4	36	75	3771.6	70		39	81.25	3135.63	70		38	79.2	3770.23	60		0.875025	-0.88			15	14	10		0
4	18	Female	2	Bachillerato de Humanidades y Ciencias Sociales	Facultad de Humanidades	2	Periodismo	3	4	26	54.17	3912.48	30		32	66.67	4498.1	50		32	66.7	4105.81	50		0.324827	-0.32			12	12	8		0
5	18	Female	2	Bachillerato de Humanidades y Ciencias Sociales	Facultad de Humanidades	2	1Âº Magisterio infantil	4	4	32	66.67	4136.17	40		20	41.67	4238.52	20		29	60.4	4897.33	40		0.686868	-0.69			11	4	5		3
5	18	Female	2	Bachillerato de Humanidades y Ciencias Sociales	Facultad de Humanidades	2	Periodismo	3	4	46	95.83	1854.67	70		37	77.08	3464.1	50		38	79.2	3287.71	80		0.592576	-0.59			13	11	13		0
5	18	Female	2	Bachillerato de Humanidades y Ciencias Sociales	Facultad de Humanidades	2	magisterio infantil	4	4	43	89.58	3005.44	60		26	54.17	3413.19	50		28	58.3	3811.29	70		0.52619	-0.53			10	8	10		1
5	18	Female	2	Bachillerato de Humanidades y Ciencias Sociales	Facultad de Humanidades	2	Magisterio Primaria	3	4	36	75	4210.79	50		25	52.08	3884.63	40		31	64.6	4646.5	50		1.03257	-1.03			10	7	8		0
5	19	Female	2	Bachillerato CientÃ­fico TecnolÃ³gico	Facultad de Humanidades	2	Magisterio Primaria	3	4	43	89.58	2336.77	60		17	35.42	3401.13	30		37	77.1	3149.92	60		0.635383	-0.64			5	8	4		0
6	19	Female	2	Bachillerato de Humanidades y Ciencias Sociales	Facultad de Humanidades	2	Magisterio Primaria	3	4	36	75	2582.17	60		28	58.33	4446.9	50		28	58.3	3376.23	60		0.07963	-0.08			10	7	11		3
6	19	Female	2	Bachillerato de Humanidades y Ciencias Sociales	Facultad de Humanidades	2	TraducciÃ³n e interpre	5	4	45	93.75	2507.65	90		32	66.67	2726.6	70		36	75	3118.46	50		1.19644	-1.2			11	10	11		0
6	19	Female	2	Bachillerato de Humanidades y Ciencias Sociales	Facultad de Humanidades	2	Magisterio Infantil	3	4	26	54.17	2635.67	50		28	58.33	3614.27	50		32	66.7	2467.58	50		0.567162	-0.57			10	10	8		2
6	18	Female	2	Bachillerato de Humanidades y Ciencias Sociales	Facultad de Humanidades	2	1 Magisterio Infantil	3	4	35	72.92	3401	90		23	47.92	4624.98	80		28	58.3	3959.13	80		0.95242	-0.95			10	7	6		0
